# Supplementary material for: Decoding the prenatal clock of sheep muscle fiber type differentiation: a temporal map from embryonic to mature types
Source: Front Cell Dev Biol. 2025 Sep 1;13:1649640. doi: 10.3389/fcell.2025.1649640 (PMC12434085; doi:10.3389/fcell.2025.1649640)
Supplement: Supplementary file 1 [file DataSheet1.zip]

Archive with 12 entries (11 files):
- Supplement/
- __MACOSX/._Supplement
- Supplement/.DS_Store
- __MACOSX/Supplement/._.DS_Store
- Supplement/TableS1.xlsx
- __MACOSX/Supplement/._TableS1.xlsx
- Supplement/Table1.xlsx
- __MACOSX/Supplement/._Table1.xlsx
- Supplement/TableS2.xlsx
- __MACOSX/Supplement/._TableS2.xlsx
- Supplement/TableS3-S7.xlsx
- __MACOSX/Supplement/._TableS3-S7.xlsx
