# Supplementary material for: Decoding the prenatal clock of sheep muscle fiber type differentiation: a temporal map from embryonic to mature types
Source: Front Cell Dev Biol. 2025 Sep 1;13:1649640. doi: 10.3389/fcell.2025.1649640 (PMC12434085; doi:10.3389/fcell.2025.1649640)
Supplement: Supplementary file 1 [file DataSheet1.zip › Supplement/TableS1.xlsx]

## Sheet: Sheet1
Table S1. General character of RNA-seq data
Sample name	Clean base (G)	Q30 (%)	GC (%)	Mapping ratio
D85_1	13.41	91.11	49.21	0.9504
D85_2	13.87	91.56	49.22	0.9518
D85_3	12.08	91.38	51.06	0.9528
D105_1	13.78	91.41	50.91	0.9502
D105_2	12.93	91.4	50.1	0.9487
D105_3	12.66	91.69	51.28	0.9495
D135_1	12.06	91.38	51.93	0.9497
D135_2	12.71	91.46	49.84	0.9444
D135_3	12.29	91.3	49.3	0.9491
D135_4	14.1	91.75	49.31	0.9426
