# Supplementary material for: Decoding the prenatal clock of sheep muscle fiber type differentiation: a temporal map from embryonic to mature types
Source: Front Cell Dev Biol. 2025 Sep 1;13:1649640. doi: 10.3389/fcell.2025.1649640 (PMC12434085; doi:10.3389/fcell.2025.1649640)
Supplement: Supplementary file 1 [file DataSheet1.zip › Supplement/Table1.xlsx]

## Sheet: Sheet1
	pH=4.8 gestation	type І	type ІІA	type ІІB	І type %	ІІA type %	ІІB type %
	D105	20±2.408	241±15.856		0.0752	0.9248
	D115	21±1.414	232±6.683		0.083	0.917
	D135	22±2.588	162±33.407	80±16.118	0.0839	0.6122	0.3039
