# Supplementary material for: Decoding the prenatal clock of sheep muscle fiber type differentiation: a temporal map from embryonic to mature types
Source: Front Cell Dev Biol. 2025 Sep 1;13:1649640. doi: 10.3389/fcell.2025.1649640 (PMC12434085; doi:10.3389/fcell.2025.1649640)
Supplement: Supplementary file 1 [file DataSheet1.zip › Supplement/TableS2.xlsx]

## Sheet: Sheet1
					Table S2 primer
					gene name	primer(5’-3’)	Size（bp）
					MYH3	F:ATGCCAAAACCTACTGCTT	117
						R:GGCCATGTCCTCGATCCGGT
					MYH8	F:ATGGAAGGAGACCTCAATGA	135
						R:GGTGGAGCTGGGTATCCT
					MYH7	F:TCGTCAAGGCCACAATTTTG	102
						R:CTGCTGCAACACCTGGTCCT
					MYH2	F:AAGCCTTTTGATGCCAAGACAT	147
						R:TTCACCGTCACTTTCCCACC
					MYH4	F:AGGGAAACTGGCTTCTGCTGATATT	200
						R:CTTGACTCACGAAGGCATAGTCATAT
					MYH1	F:CTTCGTGGCGGACCCTAAG	167
						R:CAGTTACTGTCGCCCCAGCT
					MYLPF	F:ATTCCTGGAGGAGCTGCTGA	191
						R:AGGCTTTGACTGGCAGAGG
					MYLK3	F:CACTTCTACGTGGTGACTGCT	194
						R:TCATCCACAAGGAAGGCAGC
					MYL2	F:CCAAAGATGAGATTGAGCAGATGT	192
						R:GGTCAGGGGTGGTGTGTTAC
					MYL4	F:AGCAGCTGTTAGCAGGTCAG	151
						R:CAGTCACTCTGGGCCTCTTG
					18sRNA	F:GTAACCCGTTGAACCCCATT	186
						R:CCATCCAATCGGTAGTAGCG
