# Supplementary material for: Decoding the prenatal clock of sheep muscle fiber type differentiation: a temporal map from embryonic to mature types
Source: Front Cell Dev Biol. 2025 Sep 1;13:1649640. doi: 10.3389/fcell.2025.1649640 (PMC12434085; doi:10.3389/fcell.2025.1649640)
Supplement: Supplementary file 1 [file DataSheet1.zip › Supplement/TableS3-S7.xlsx]

## Sheet: Guide
Table S3-S7
Guide
Table S3	Top 20 biological processes (BP) terms (with duplicates removed) enriched with the upregulated genes
TableS4	Top 20 BP terms (with duplicates removed) enriched with the downregulated genes
TableS5	Genes with different profiles
Table S6	Top 20 GO terms in each profile (duplicates removed)
Table S7	Top 20 pathways in profile 4

## Sheet: Table S3
Table S3. Top 20 biological processes (BP) terms (with duplicates removed) enriched with the upregulated genes
D85vsD135	Corrected_pValue			D85vsD105	Corrected_pValue		D105vsD135	Corrected_pValue
GO terms				GO terms			GO terms
purine nucleoside monophosphate metabolic process	1.2973e-12			defense response to virus	3.0934e-09		small molecule metabolic process	1.6919e-09
generation of precursor metabolites and energy	1.2973e-12			response to virus	1.1837e-07		single-organism metabolic process	9.4537e-09
small molecule metabolic process	1.2973e-12			defense response to other organism	6.5168e-07		purine nucleoside monophosphate metabolic process	2.335e-07
purine ribonucleoside monophosphate metabolic process	3.3284e-12			response to other organism	2.2108e-06		muscle system process	2.5162e-07
muscle system process	4.6945e-12			response to external biotic stimulus	2.2596e-06		striated muscle contraction	2.9341e-07
oxidation-reduction process	4.6945e-12			response to biotic stimulus	4.0944e-06		purine ribonucleoside monophosphate metabolic process	3.6087e-07
ATP metabolic process	8.1632e-12			muscle system process	1.2515e-05		ATP metabolic process	3.6087e-07
nucleoside monophosphate metabolic process	1.0175e-11			muscle contraction	1.865e-05		oxidation-reduction process	3.6087e-07
ribonucleoside monophosphate metabolic process	1.0372e-11			response to external stimulus	5.2158e-05		nucleoside monophosphate metabolic process	3.6087e-07
muscle contraction	1.713e-11			defense response	5.6971e-05		muscle contraction	3.6087e-07
purine nucleoside metabolic process	1.713e-11			immune effector process	0.00014549		ribonucleoside monophosphate metabolic process	6.7395e-07
single-organism metabolic process	5.4031e-11			ISG15-protein conjugation	0.00023744		generation of precursor metabolites and energy	7.0375e-07
purine ribonucleoside triphosphate metabolic process	6.163e-11			response to stress	0.00045407		purine nucleoside metabolic process	7.7715e-07
ribonucleoside triphosphate metabolic process	8.7799e-11			response to estradiol	0.00046067		purine ribonucleoside triphosphate metabolic process	8.1602e-07
nucleoside metabolic process	8.7799e-11			skeletal muscle contraction	0.00046747		ribonucleoside triphosphate metabolic process	9.7217e-07
purine nucleoside triphosphate metabolic process	8.7799e-11			regulation of bone mineralization	0.00061196		purine nucleoside triphosphate metabolic process	9.9336e-07
purine ribonucleoside metabolic process	1.0234e-10			negative regulation of viral genome replication	0.00065611		nucleoside metabolic process	1.2271e-06
purine-containing compound metabolic process	1.7941e-10			regulation of defense response	0.00097508		purine ribonucleoside metabolic process	1.5554e-06
glycosyl compound metabolic process	1.9792e-10			regulation of biomineral tissue development	0.0011409		purine-containing compound metabolic process	1.6337e-06
striated muscle contraction	1.9792e-10			multicellular organismal movement	0.0014478		ribonucleoside metabolic process	1.9959e-06

## Sheet: Table S4
Table S4. Top 20 BP terms (with duplicates removed) enriched with the downregulated genes
D85vsD135	Corrected_pValue			D85vsD105	Corrected_pValue		D105vsD135	Corrected_pValue
GO terms				GO terms			GO terms
cell cycle	1.6693e-15			camera-type eye photoreceptor cell differentiation	0.0031623		mitotic cell cycle process	2.2999e-16
mitotic cell cycle process	2.5877e-15			lipid biosynthetic process	0.004384		mitotic cell cycle	7.8544e-16
mitotic cell cycle	2.5877e-15			cerebral cortex radial glia guided migration	0.0049386		cell cycle process	9.6607e-15
cell cycle process	2.5877e-15			telencephalon glial cell migration	0.0049386		cell cycle	8.9798e-14
microtubule cytoskeleton organization	8.84e-12			reciprocal meiotic recombination	0.0049387		cell division	1.4303e-12
microtubule-based process	1.7358e-11			lipid A biosynthetic process	0.0052861		chromosome segregation	3.9359e-12
cell division	1.4481e-10			quorum sensing	0.0052861		microtubule cytoskeleton organization	1.2599e-11
chromosome segregation	1.7037e-10			protein secretion by the type II secretion system	0.0052861		microtubule-based process	2.2252e-10
anatomical structure morphogenesis	6.6281e-09			lipid A metabolic process	0.0052861		mitotic sister chromatid segregation	1.3733e-09
regulation of cell cycle	3.5471e-08			protein transport across the cell outer membrane	0.0052861		regulation of cell cycle process	2.2321e-09
system development	4.6812e-08			lipooligosaccharide metabolic process	0.0052861		sister chromatid segregation	4.4231e-09
regulation of cell cycle process	4.7133e-08			lipooligosaccharide biosynthetic process	0.0052861		nuclear chromosome segregation	1.8483e-08
nuclear division	8.1324e-08			mesenchymal-epithelial cell signaling involved in prostate gland development	0.0052861		nuclear division	2.0128e-08
mitotic sister chromatid segregation	9.019e-08			neuromast hair cell development	0.0052861		mitotic nuclear division	5.5111e-08
cell projection morphogenesis	9.019e-08			posterior lateral line neuromast hair cell development	0.0052861		cell cycle phase transition	5.6758e-08
nervous system development	9.8425e-08			mechanosensory lateral line system development	0.0052861		regulation of cell cycle	1.781e-07
cell projection organization	1.1199e-07			lateral line development	0.0052861		mitotic cell cycle phase transition	2.0091e-07
mitotic nuclear division	1.1351e-07			neuromast development	0.0052861		regulation of chromosome segregation	4.1583e-07
anatomical structure development	1.4244e-07			neuromast hair cell differentiation	0.0052861		organelle fission	5.8531e-07
cytoskeleton organization	2.0508e-07			posterior lateral line system development	0.0052861		cytoskeleton-dependent cytokinesis	1.0857e-06

## Sheet: Table S5
profile 0	profile 3	profile 4
ENSOARG00020015184	ENSOARG00020007554	ENSOARG00020023959
ENSOARG00020003468	ENSOARG00020008528	ENSOARG00020020269
ENSOARG00020004398	ENSOARG00020021215	ENSOARG00020001966
ENSOARG00020005683	ENSOARG00020020122	ENSOARG00020012918
ENSOARG00020006907	ENSOARG00020021234	ENSOARG00020006361
ENSOARG00020002157	ENSOARG00020004992	ENSOARG00020018006
XLOC_387195	ENSOARG00020000849	ENSOARG00020022146
ENSOARG00020023417	ENSOARG00020024822	ENSOARG00020007491
ENSOARG00020020218	ENSOARG00020017381	ENSOARG00020024740
ENSOARG00020024097	ENSOARG00020012486	ENSOARG00020008561
ENSOARG00020000738	ENSOARG00020015805	ENSOARG00020020544
ENSOARG00020007293	ENSOARG00020010796	ENSOARG00020012608
ENSOARG00020002120	ENSOARG00020021039	ENSOARG00020008660
ENSOARG00020017909	XLOC_500257	ENSOARG00020023882
ENSOARG00020015669	ENSOARG00020024249	ENSOARG00020016962
ENSOARG00020019027	ENSOARG00020004665	ENSOARG00020024112
ENSOARG00020019026	ENSOARG00020011760	ENSOARG00020011392
ENSOARG00020010010	ENSOARG00020002050	ENSOARG00020018410
ENSOARG00020009358	ENSOARG00020008739	ENSOARG00020015132
ENSOARG00020012843	ENSOARG00020018491	ENSOARG00020010346
ENSOARG00020021179	ENSOARG00020023675	ENSOARG00020003381
XLOC_577558	ENSOARG00020025011	ENSOARG00020007588
ENSOARG00020020567	ENSOARG00020022520	XLOC_140259
ENSOARG00020016868	ENSOARG00020025305	ENSOARG00020004839
ENSOARG00020004379	ENSOARG00020023494	ENSOARG00020005394
ENSOARG00020002708	ENSOARG00020018436	ENSOARG00020001344
ENSOARG00020017682	ENSOARG00020020011	ENSOARG00020018553
ENSOARG00020025095	ENSOARG00020026112	ENSOARG00020024748
ENSOARG00020025259	ENSOARG00020000554	ENSOARG00020001218
ENSOARG00020012361	ENSOARG00020019819	ENSOARG00020015356
ENSOARG00020002402	ENSOARG00020001009	ENSOARG00020009174
ENSOARG00020019068	ENSOARG00020001312	ENSOARG00020022681
ENSOARG00020002041	ENSOARG00020021700	ENSOARG00020003662
ENSOARG00020023513	ENSOARG00020020502	ENSOARG00020003493
ENSOARG00020023738	ENSOARG00020005939	ENSOARG00020010736
ENSOARG00020025420	ENSOARG00020013496	ENSOARG00020024204
ENSOARG00020004586	ENSOARG00020001443	ENSOARG00020000721
ENSOARG00020007906	ENSOARG00020015069	ENSOARG00020012954
ENSOARG00020003667	ENSOARG00020023786	ENSOARG00020011570
ENSOARG00020000732	ENSOARG00020010720	ENSOARG00020008204
ENSOARG00020025070	ENSOARG00020012276	ENSOARG00020024416
ENSOARG00020020459	ENSOARG00020004620	ENSOARG00020014728
ENSOARG00020002247	ENSOARG00020023984	ENSOARG00020025948
ENSOARG00020019399	ENSOARG00020010307	ENSOARG00020002789
ENSOARG00020001783	ENSOARG00020022157	ENSOARG00020005788
ENSOARG00020005642	ENSOARG00020013982	ENSOARG00020014866
ENSOARG00020015035	ENSOARG00020021522	ENSOARG00020019717
ENSOARG00020002671	ENSOARG00020014519	ENSOARG00020025255
ENSOARG00020011748	ENSOARG00020020488	ENSOARG00020011257
ENSOARG00020018892	ENSOARG00020019782	ENSOARG00020021007
ENSOARG00020003927	ENSOARG00020016059	XLOC_166728
ENSOARG00020008268	ENSOARG00020002230	ENSOARG00020015828
ENSOARG00020025588	ENSOARG00020009428	ENSOARG00020009633
ENSOARG00020001281	ENSOARG00020007860	ENSOARG00020006134
ENSOARG00020008789	ENSOARG00020020741	ENSOARG00020020381
ENSOARG00020006597	ENSOARG00020019059	ENSOARG00020004353
ENSOARG00020012079	ENSOARG00020004290	ENSOARG00020003637
ENSOARG00020008158	ENSOARG00020021437	ENSOARG00020006118
ENSOARG00020021271	ENSOARG00020020146	ENSOARG00020016565
ENSOARG00020023949	ENSOARG00020011123	ENSOARG00020024502
ENSOARG00020001961	ENSOARG00020014477	XLOC_018646
ENSOARG00020007810	ENSOARG00020003773	ENSOARG00020007699
ENSOARG00020010228	ENSOARG00020022063	ENSOARG00020004784
ENSOARG00020021374	ENSOARG00020000764	ENSOARG00020006728
ENSOARG00020006539	ENSOARG00020024233	ENSOARG00020010696
ENSOARG00020014172	ENSOARG00020006504	XLOC_560844
ENSOARG00020024639	ENSOARG00020020018	ENSOARG00020026076
ENSOARG00020006461	ENSOARG00020003871	ENSOARG00020013297
ENSOARG00020008409	ENSOARG00020011382	ENSOARG00020017092
ENSOARG00020025222	ENSOARG00020008402	ENSOARG00020004319
ENSOARG00020018758	ENSOARG00020017775	ENSOARG00020016850
ENSOARG00020006144	ENSOARG00020011246	ENSOARG00020026151
ENSOARG00020003788	ENSOARG00020022237	ENSOARG00020017452
ENSOARG00020015608	ENSOARG00020022232	ENSOARG00020007311
ENSOARG00020013931	XLOC_273365	ENSOARG00020006053
ENSOARG00020025090	ENSOARG00020003485	ENSOARG00020025197
ENSOARG00020023268	ENSOARG00020015273	ENSOARG00020008604
ENSOARG00020010135	ENSOARG00020014832	XLOC_278323
ENSOARG00020019581	ENSOARG00020000567	XLOC_163036
ENSOARG00020018339	ENSOARG00020000811	ENSOARG00020007887
ENSOARG00020014918	ENSOARG00020024839	ENSOARG00020006636
ENSOARG00020026173	ENSOARG00020010867	ENSOARG00020004930
ENSOARG00020005722	ENSOARG00020024146	XLOC_083351
ENSOARG00020021118	ENSOARG00020005415	ENSOARG00020006868
ENSOARG00020024176	ENSOARG00020021029	ENSOARG00020017850
ENSOARG00020011910	ENSOARG00020016216	ENSOARG00020000917
ENSOARG00020018833	ENSOARG00020024628	ENSOARG00020022636
ENSOARG00020011321	ENSOARG00020000877	ENSOARG00020008902
ENSOARG00020010822	ENSOARG00020024287	ENSOARG00020018023
ENSOARG00020014185	ENSOARG00020001297	ENSOARG00020017509
ENSOARG00020002323	XLOC_499003	XLOC_023602
ENSOARG00020016759	ENSOARG00020020955	ENSOARG00020005868
ENSOARG00020018395	ENSOARG00020010197	ENSOARG00020013850
ENSOARG00020001155	ENSOARG00020023947	ENSOARG00020001233
ENSOARG00020019566	ENSOARG00020002804	ENSOARG00020000138
ENSOARG00020006446	ENSOARG00020009466	ENSOARG00020008323
ENSOARG00020023525	ENSOARG00020000441	ENSOARG00020015721
ENSOARG00020000332	ENSOARG00020000771	ENSOARG00020005518
ENSOARG00020015389	ENSOARG00020006876	ENSOARG00020026220
ENSOARG00020009862	ENSOARG00020016246	ENSOARG00020008430
ENSOARG00020005882	ENSOARG00020009483	ENSOARG00020021046
ENSOARG00020012695	ENSOARG00020012618	ENSOARG00020000418
ENSOARG00020013543	ENSOARG00020010013	ENSOARG00020020709
ENSOARG00020013868	ENSOARG00020021196	ENSOARG00020014315
ENSOARG00020024419	ENSOARG00020006410	ENSOARG00020011255
ENSOARG00020008317	ENSOARG00020016049	ENSOARG00020000783
ENSOARG00020024939	ENSOARG00020020395	ENSOARG00020011881
ENSOARG00020014506	ENSOARG00020009661	ENSOARG00020006981
ENSOARG00020024807	ENSOARG00020024906	ENSOARG00020008900
ENSOARG00020019456	ENSOARG00020016493	ENSOARG00020021158
ENSOARG00020016163	ENSOARG00020014099	ENSOARG00020004520
ENSOARG00020018854	ENSOARG00020008447	ENSOARG00020001926
ENSOARG00020004393	ENSOARG00020017488	ENSOARG00020018223
ENSOARG00020002582	ENSOARG00020020864	ENSOARG00020009089
ENSOARG00020001316	ENSOARG00020020913	ENSOARG00020011999
ENSOARG00020022124	XLOC_269548	ENSOARG00020015756
ENSOARG00020004262	ENSOARG00020017711	ENSOARG00020010545
ENSOARG00020008790	ENSOARG00020014518	ENSOARG00020023874
ENSOARG00020006808	ENSOARG00020019544	ENSOARG00020017427
ENSOARG00020002958	ENSOARG00020024809	ENSOARG00020001824
ENSOARG00020021967	ENSOARG00020004542	ENSOARG00020026047
ENSOARG00020023133	ENSOARG00020020780	ENSOARG00020004211
ENSOARG00020009097	ENSOARG00020000050	ENSOARG00020004088
ENSOARG00020016622	ENSOARG00020025298	ENSOARG00020026473
ENSOARG00020002904	ENSOARG00020007794	ENSOARG00020017396
ENSOARG00020018232	ENSOARG00020009364	ENSOARG00020016498
ENSOARG00020008150	XLOC_542681	ENSOARG00020005473
ENSOARG00020021756	ENSOARG00020024130	ENSOARG00020023014
ENSOARG00020005316	ENSOARG00020014388	ENSOARG00020004639
ENSOARG00020024602	ENSOARG00020015735	ENSOARG00020007894
ENSOARG00020020874	ENSOARG00020020846	ENSOARG00020000032
XLOC_045794	ENSOARG00020024239	ENSOARG00020018168
ENSOARG00020018586	ENSOARG00020001672	ENSOARG00020010035
ENSOARG00020009842	ENSOARG00020006253	ENSOARG00020015824
ENSOARG00020007249	ENSOARG00020010335	ENSOARG00020012211
ENSOARG00020016002	ENSOARG00020025163	ENSOARG00020012292
ENSOARG00020008348	ENSOARG00020013738	ENSOARG00020017126
ENSOARG00020004580	ENSOARG00020026391	ENSOARG00020025823
ENSOARG00020019013	ENSOARG00020006411	ENSOARG00020005829
ENSOARG00020000968	ENSOARG00020023573	ENSOARG00020012081
ENSOARG00020025412	ENSOARG00020002164	ENSOARG00020015214
ENSOARG00020024213	ENSOARG00020024229	ENSOARG00020002441
ENSOARG00020011241	ENSOARG00020005306	ENSOARG00020002274
ENSOARG00020011429	ENSOARG00020020157	ENSOARG00020025150
ENSOARG00020017430	ENSOARG00020001692	ENSOARG00020014304
ENSOARG00020011950	ENSOARG00020003931	ENSOARG00020015450
ENSOARG00020019427	ENSOARG00020013394	ENSOARG00020006356
ENSOARG00020010777	ENSOARG00020023684	ENSOARG00020016978
ENSOARG00020008724	ENSOARG00020025663	ENSOARG00020025447
ENSOARG00020009250	ENSOARG00020011918	ENSOARG00020011802
ENSOARG00020012621	ENSOARG00020007659	ENSOARG00020014231
ENSOARG00020004225	ENSOARG00020025706	XLOC_345741
ENSOARG00020014361	ENSOARG00020020879	ENSOARG00020012870
ENSOARG00020020593	ENSOARG00020000918	ENSOARG00020021275
ENSOARG00020005706	ENSOARG00020008460	ENSOARG00020003772
ENSOARG00020013542	ENSOARG00020005668	XLOC_542260
ENSOARG00020012786	ENSOARG00020010036	ENSOARG00020007122
ENSOARG00020001123	ENSOARG00020014975	ENSOARG00020004969
ENSOARG00020013907	ENSOARG00020024259	ENSOARG00020000115
ENSOARG00020017359	ENSOARG00020023767	XLOC_173167
XLOC_711121	ENSOARG00020009573	ENSOARG00020018775
ENSOARG00020012095	ENSOARG00020001570	ENSOARG00020015101
ENSOARG00020014165	ENSOARG00020023942	ENSOARG00020021952
ENSOARG00020007787	ENSOARG00020024665	ENSOARG00020009952
ENSOARG00020012813	ENSOARG00020007783	ENSOARG00020006176
ENSOARG00020013528	ENSOARG00020009489	ENSOARG00020025375
ENSOARG00020001277	ENSOARG00020009389	ENSOARG00020025548
ENSOARG00020007175	ENSOARG00020003602	ENSOARG00020019519
ENSOARG00020024843	ENSOARG00020012666	ENSOARG00020014649
ENSOARG00020007157	ENSOARG00020023210	XLOC_222572
ENSOARG00020010706	ENSOARG00020025422	ENSOARG00020008492
ENSOARG00020005066	ENSOARG00020020058	ENSOARG00020008066
ENSOARG00020005480	ENSOARG00020018558	ENSOARG00020009106
ENSOARG00020007209	ENSOARG00020015671	ENSOARG00020018356
ENSOARG00020019762	ENSOARG00020026296	ENSOARG00020012834
ENSOARG00020017587	ENSOARG00020025748	ENSOARG00020005937
ENSOARG00020023147	ENSOARG00020017296	ENSOARG00020019681
ENSOARG00020007463	ENSOARG00020001681	ENSOARG00020009239
ENSOARG00020006745	ENSOARG00020003056	ENSOARG00020018320
ENSOARG00020012743	ENSOARG00020024115	ENSOARG00020011775
ENSOARG00020013355	ENSOARG00020020284	ENSOARG00020005809
ENSOARG00020001478	ENSOARG00020012029	ENSOARG00020025173
XLOC_163668	ENSOARG00020015711	ENSOARG00020005686
ENSOARG00020007352	ENSOARG00020020912	ENSOARG00020012267
ENSOARG00020014657	XLOC_213716	XLOC_077861
ENSOARG00020025986	ENSOARG00020023049	ENSOARG00020025982
ENSOARG00020003620	ENSOARG00020005638	ENSOARG00020010208
ENSOARG00020024406	ENSOARG00020009510	ENSOARG00020016842
ENSOARG00020023797	ENSOARG00020014648	ENSOARG00020011777
ENSOARG00020002724	ENSOARG00020014906	ENSOARG00020009012
ENSOARG00020021578	ENSOARG00020018342	ENSOARG00020024539
ENSOARG00020025926	ENSOARG00020008987	ENSOARG00020002683
ENSOARG00020014060	ENSOARG00020016377	XLOC_327737
ENSOARG00020018692	ENSOARG00020005081	ENSOARG00020008080
ENSOARG00020021940	ENSOARG00020006190	ENSOARG00020025359
ENSOARG00020013975	ENSOARG00020005778	ENSOARG00020005052
ENSOARG00020009112	ENSOARG00020025758	ENSOARG00020005040
ENSOARG00020015946	ENSOARG00020007369	ENSOARG00020007007
ENSOARG00020007477	ENSOARG00020000302	ENSOARG00020021598
ENSOARG00020009057	ENSOARG00020002926	ENSOARG00020015944
ENSOARG00020019348	ENSOARG00020000544	ENSOARG00020018576
ENSOARG00020012908	ENSOARG00020010286	ENSOARG00020002535
ENSOARG00020018247	ENSOARG00020012309	ENSOARG00020024485
ENSOARG00020010384	ENSOARG00020014865	ENSOARG00020006531
ENSOARG00020016454	ENSOARG00020008507	ENSOARG00020012210
ENSOARG00020025078	ENSOARG00020023913	ENSOARG00020015464
ENSOARG00020001493	ENSOARG00020018920	ENSOARG00020020890
ENSOARG00020007735	ENSOARG00020009740	XLOC_406548
ENSOARG00020017736	ENSOARG00020010932	ENSOARG00020021507
ENSOARG00020007563	ENSOARG00020003487	ENSOARG00020026054
ENSOARG00020021770	ENSOARG00020010317	ENSOARG00020021111
ENSOARG00020007323	ENSOARG00020008815	ENSOARG00020009347
ENSOARG00020003517	ENSOARG00020004289	ENSOARG00020024060
ENSOARG00020009026	ENSOARG00020020867	ENSOARG00020014599
ENSOARG00020002344	ENSOARG00020001492	ENSOARG00020023095
ENSOARG00020005693	ENSOARG00020003365	ENSOARG00020024751
ENSOARG00020003616	ENSOARG00020024869	ENSOARG00020011089
ENSOARG00020006656	ENSOARG00020009000	ENSOARG00020009081
ENSOARG00020018676	ENSOARG00020001975	ENSOARG00020004435
ENSOARG00020024586	ENSOARG00020009029	ENSOARG00020018818
ENSOARG00020007188	ENSOARG00020013612	ENSOARG00020003694
ENSOARG00020012251	ENSOARG00020007863	ENSOARG00020002870
ENSOARG00020016856	ENSOARG00020014853	ENSOARG00020009249
ENSOARG00020009069	ENSOARG00020023551	ENSOARG00020015320
ENSOARG00020024901	ENSOARG00020001914	ENSOARG00020010424
ENSOARG00020017542	ENSOARG00020017998	ENSOARG00020008452
ENSOARG00020018796	ENSOARG00020006925	ENSOARG00020008955
ENSOARG00020009994	XLOC_713327	ENSOARG00020017075
ENSOARG00020006959	ENSOARG00020009298	ENSOARG00020015344
ENSOARG00020021892	ENSOARG00020008490	ENSOARG00020000298
ENSOARG00020025863	ENSOARG00020011849	ENSOARG00020014997
ENSOARG00020016954	ENSOARG00020001378	ENSOARG00020022240
ENSOARG00020007555	ENSOARG00020008382	ENSOARG00020001428
XLOC_124972	ENSOARG00020019580	ENSOARG00020001220
ENSOARG00020006797	ENSOARG00020017800	ENSOARG00020003949
ENSOARG00020006078	ENSOARG00020016795	ENSOARG00020001745
ENSOARG00020000116	ENSOARG00020022741	ENSOARG00020009695
ENSOARG00020023438	ENSOARG00020006780	ENSOARG00020022870
ENSOARG00020015826	ENSOARG00020023621	ENSOARG00020016953
ENSOARG00020007332	ENSOARG00020022315	ENSOARG00020016785
ENSOARG00020024091	ENSOARG00020016248	ENSOARG00020015825
ENSOARG00020013872	ENSOARG00020008168	ENSOARG00020017295
ENSOARG00020001631	ENSOARG00020021915	ENSOARG00020022694
ENSOARG00020006722	ENSOARG00020025720	ENSOARG00020015160
ENSOARG00020021534	ENSOARG00020019950	ENSOARG00020025401
ENSOARG00020014578	ENSOARG00020025843	ENSOARG00020010939
ENSOARG00020011997	ENSOARG00020002603	ENSOARG00020017777
ENSOARG00020016108	ENSOARG00020002156	XLOC_160797
ENSOARG00020025776	ENSOARG00020023080	ENSOARG00020005163
ENSOARG00020017048	ENSOARG00020003708	ENSOARG00020022782
ENSOARG00020023235	ENSOARG00020000356	ENSOARG00020013552
ENSOARG00020006331	ENSOARG00020020221	ENSOARG00020004106
ENSOARG00020017486	ENSOARG00020003065	ENSOARG00020021142
ENSOARG00020008986	ENSOARG00020019618	ENSOARG00020004957
ENSOARG00020007873	ENSOARG00020019214	ENSOARG00020015537
ENSOARG00020021159	ENSOARG00020015936	ENSOARG00020006801
ENSOARG00020023532	ENSOARG00020001135	ENSOARG00020012696
ENSOARG00020025454	ENSOARG00020020219	ENSOARG00020017931
ENSOARG00020002451	ENSOARG00020014378	ENSOARG00020011706
ENSOARG00020004664	ENSOARG00020024486	ENSOARG00020000743
ENSOARG00020001346	ENSOARG00020018779	ENSOARG00020008118
ENSOARG00020017323	ENSOARG00020020964	ENSOARG00020005238
ENSOARG00020016628	ENSOARG00020022584	ENSOARG00020025934
ENSOARG00020006921	ENSOARG00020024798	ENSOARG00020012450
ENSOARG00020006880	ENSOARG00020012768	ENSOARG00020026334
ENSOARG00020007562	ENSOARG00020024883	ENSOARG00020001874
ENSOARG00020019432	ENSOARG00020005940	ENSOARG00020014782
ENSOARG00020022822	ENSOARG00020014420	ENSOARG00020010132
ENSOARG00020004183	ENSOARG00020002472	ENSOARG00020001956
ENSOARG00020007303	ENSOARG00020024103	ENSOARG00020010645
ENSOARG00020021251	ENSOARG00020015283	ENSOARG00020013856
ENSOARG00020014089	ENSOARG00020020357	ENSOARG00020001607
ENSOARG00020009082	ENSOARG00020022725	ENSOARG00020017056
ENSOARG00020005930	ENSOARG00020021744	ENSOARG00020020393
ENSOARG00020007415	ENSOARG00020015310	ENSOARG00020007914
ENSOARG00020020145	XLOC_169037	ENSOARG00020023447
ENSOARG00020021941	ENSOARG00020019500	ENSOARG00020018002
ENSOARG00020007229	ENSOARG00020012540	ENSOARG00020025815
ENSOARG00020000916	ENSOARG00020010678	ENSOARG00020013893
ENSOARG00020023647	ENSOARG00020019734	XLOC_098647
ENSOARG00020012709	ENSOARG00020023630	ENSOARG00020023480
ENSOARG00020011226	ENSOARG00020025281	ENSOARG00020023509
ENSOARG00020024439	ENSOARG00020009377	ENSOARG00020022973
ENSOARG00020013165	XLOC_584536	XLOC_726537
ENSOARG00020022344	ENSOARG00020008203	ENSOARG00020024265
ENSOARG00020016951	ENSOARG00020019385	ENSOARG00020023740
ENSOARG00020015159	ENSOARG00020010392	ENSOARG00020022794
ENSOARG00020020413	ENSOARG00020017391	ENSOARG00020005442
ENSOARG00020012782	ENSOARG00020007895	ENSOARG00020000866
ENSOARG00020009588	XLOC_307554	ENSOARG00020001364
ENSOARG00020007272	ENSOARG00020000230	ENSOARG00020012474
ENSOARG00020007090	ENSOARG00020005263	ENSOARG00020014957
ENSOARG00020007773	ENSOARG00020019747	ENSOARG00020013874
ENSOARG00020008697	ENSOARG00020003767	ENSOARG00020000638
ENSOARG00020008121	ENSOARG00020026011	ENSOARG00020008922
ENSOARG00020012324	ENSOARG00020011231	ENSOARG00020014783
ENSOARG00020019347	ENSOARG00020021520	ENSOARG00020004734
ENSOARG00020007815	ENSOARG00020006358	XLOC_420625
ENSOARG00020006098	ENSOARG00020015714	ENSOARG00020021152
ENSOARG00020008931	ENSOARG00020023409	ENSOARG00020015955
ENSOARG00020021316	ENSOARG00020008783	ENSOARG00020008306
ENSOARG00020023948	ENSOARG00020009495	ENSOARG00020021532
ENSOARG00020006810	ENSOARG00020003134	ENSOARG00020022199
ENSOARG00020007176	ENSOARG00020013844	ENSOARG00020002744
ENSOARG00020010444	ENSOARG00020000133	ENSOARG00020017808
ENSOARG00020024525	XLOC_156268	ENSOARG00020009456
ENSOARG00020022884	ENSOARG00020009274	ENSOARG00020018993
ENSOARG00020019798	ENSOARG00020002605	ENSOARG00020012590
ENSOARG00020011576	ENSOARG00020007270	ENSOARG00020004438
ENSOARG00020022761	ENSOARG00020010433	ENSOARG00020016757
ENSOARG00020007351	ENSOARG00020025765	ENSOARG00020017370
ENSOARG00020011896	ENSOARG00020017694	ENSOARG00020020728
ENSOARG00020016261	ENSOARG00020008095	ENSOARG00020010233
ENSOARG00020016465	ENSOARG00020019808	ENSOARG00020012039
ENSOARG00020016713	ENSOARG00020003109	ENSOARG00020016828
ENSOARG00020024459	ENSOARG00020014923	ENSOARG00020000667
ENSOARG00020003073	ENSOARG00020005954	ENSOARG00020020227
ENSOARG00020013194	ENSOARG00020024319	ENSOARG00020003179
ENSOARG00020012010	ENSOARG00020017522	ENSOARG00020004674
ENSOARG00020024266	XLOC_080077	ENSOARG00020023012
ENSOARG00020014909	ENSOARG00020013979	ENSOARG00020014942
ENSOARG00020008351	ENSOARG00020007596	ENSOARG00020017701
ENSOARG00020011227	ENSOARG00020024827	ENSOARG00020025872
ENSOARG00020018129	XLOC_423878	ENSOARG00020015259
ENSOARG00020005164	ENSOARG00020022697	ENSOARG00020015379
ENSOARG00020007998	ENSOARG00020002438	ENSOARG00020013006
ENSOARG00020018216	ENSOARG00020010734	ENSOARG00020019932
ENSOARG00020009126	ENSOARG00020025193	ENSOARG00020015840
ENSOARG00020005813	ENSOARG00020018359	ENSOARG00020006696
ENSOARG00020004382	ENSOARG00020016001	ENSOARG00020009068
ENSOARG00020002645	ENSOARG00020005099	ENSOARG00020015983
ENSOARG00020012919	ENSOARG00020023860	ENSOARG00020012345
ENSOARG00020012431	ENSOARG00020006316	ENSOARG00020019076
ENSOARG00020009328	ENSOARG00020009275	ENSOARG00020011968
ENSOARG00020010465	ENSOARG00020008257	ENSOARG00020019589
ENSOARG00020006483	ENSOARG00020003805	ENSOARG00020006798
ENSOARG00020018125	ENSOARG00020007605	ENSOARG00020020663
ENSOARG00020017730	ENSOARG00020012068	ENSOARG00020012678
ENSOARG00020006376	ENSOARG00020006924	ENSOARG00020014234
ENSOARG00020019172	ENSOARG00020001296	ENSOARG00020003283
ENSOARG00020001047	ENSOARG00020008664	ENSOARG00020005655
ENSOARG00020026113	ENSOARG00020008135	ENSOARG00020000586
ENSOARG00020016276	ENSOARG00020021464	ENSOARG00020006252
ENSOARG00020022661	ENSOARG00020007160	ENSOARG00020009504
ENSOARG00020011569	ENSOARG00020017273	ENSOARG00020020783
ENSOARG00020007252	ENSOARG00020025664	ENSOARG00020013996
ENSOARG00020020400	ENSOARG00020009702	ENSOARG00020019335
ENSOARG00020006682	ENSOARG00020005897	ENSOARG00020013010
ENSOARG00020000841	ENSOARG00020011094	ENSOARG00020008254
ENSOARG00020002410	ENSOARG00020015277	ENSOARG00020002848
ENSOARG00020020659	ENSOARG00020000824	ENSOARG00020011373
ENSOARG00020015526	ENSOARG00020005617	ENSOARG00020004233
ENSOARG00020017624	ENSOARG00020009086	XLOC_401921
ENSOARG00020023545	ENSOARG00020022813	ENSOARG00020010180
ENSOARG00020005900	ENSOARG00020004847	ENSOARG00020022958
ENSOARG00020000054	ENSOARG00020022418	ENSOARG00020017485
ENSOARG00020000058	XLOC_135748	ENSOARG00020003003
ENSOARG00020000180	ENSOARG00020011804	ENSOARG00020014620
ENSOARG00020000198	ENSOARG00020001171	ENSOARG00020007857
ENSOARG00020000222	ENSOARG00020003568	ENSOARG00020001944
ENSOARG00020000223	ENSOARG00020014130	ENSOARG00020014107
ENSOARG00020000294	ENSOARG00020003975	ENSOARG00020005414
ENSOARG00020000318	XLOC_363324	ENSOARG00020021987
ENSOARG00020000378	ENSOARG00020024061	ENSOARG00020018914
ENSOARG00020000547	ENSOARG00020003782	ENSOARG00020007051
ENSOARG00020000647	ENSOARG00020000046	ENSOARG00020008073
ENSOARG00020000683	ENSOARG00020019350	ENSOARG00020004442
ENSOARG00020000709	ENSOARG00020005064	ENSOARG00020007632
ENSOARG00020000919	ENSOARG00020003529	ENSOARG00020015371
ENSOARG00020000988	ENSOARG00020018573	ENSOARG00020007973
ENSOARG00020001038	ENSOARG00020021454	XLOC_349787
ENSOARG00020001060	ENSOARG00020016921	ENSOARG00020025374
ENSOARG00020001067	ENSOARG00020001365	ENSOARG00020024506
ENSOARG00020001089	ENSOARG00020017556	ENSOARG00020022645
ENSOARG00020001114	ENSOARG00020008948	ENSOARG00020002825
ENSOARG00020001164	ENSOARG00020017453	ENSOARG00020019247
ENSOARG00020001222	ENSOARG00020025196	ENSOARG00020026385
ENSOARG00020001394	ENSOARG00020007365	ENSOARG00020020742
ENSOARG00020001454	ENSOARG00020007289	ENSOARG00020021378
ENSOARG00020001466	ENSOARG00020010052	ENSOARG00020022568
ENSOARG00020001612	ENSOARG00020002747	ENSOARG00020015986
ENSOARG00020001627	ENSOARG00020024256	ENSOARG00020011702
ENSOARG00020001643	ENSOARG00020026110	ENSOARG00020020830
ENSOARG00020001658	ENSOARG00020017220	ENSOARG00020004372
ENSOARG00020001782	ENSOARG00020007806	ENSOARG00020005455
ENSOARG00020001794	ENSOARG00020009229	ENSOARG00020024045
ENSOARG00020001813	ENSOARG00020009051	ENSOARG00020021548
ENSOARG00020001909	ENSOARG00020009296	ENSOARG00020019908
ENSOARG00020001930	ENSOARG00020014603	ENSOARG00020018441
ENSOARG00020002089	ENSOARG00020006758	ENSOARG00020004616
ENSOARG00020002129	ENSOARG00020020624	ENSOARG00020023908
ENSOARG00020002248	ENSOARG00020007246	ENSOARG00020001415
ENSOARG00020002275	ENSOARG00020003527	XLOC_078450
ENSOARG00020002368	ENSOARG00020014762	ENSOARG00020025644
ENSOARG00020002427	ENSOARG00020022283	ENSOARG00020008172
ENSOARG00020002555	ENSOARG00020017449	ENSOARG00020005460
ENSOARG00020002572	ENSOARG00020001916	ENSOARG00020019588
ENSOARG00020002617	ENSOARG00020007306	ENSOARG00020006223
ENSOARG00020002629	ENSOARG00020002362	ENSOARG00020004484
ENSOARG00020002729	ENSOARG00020009311	ENSOARG00020018512
ENSOARG00020002813	ENSOARG00020014693	ENSOARG00020008044
ENSOARG00020002940	ENSOARG00020022346	ENSOARG00020023434
ENSOARG00020002973	ENSOARG00020013278	ENSOARG00020010240
ENSOARG00020003178	ENSOARG00020010627	ENSOARG00020004336
ENSOARG00020003249	ENSOARG00020004241	ENSOARG00020002364
ENSOARG00020003531	ENSOARG00020021663	ENSOARG00020015339
ENSOARG00020003547	ENSOARG00020009247	ENSOARG00020000574
ENSOARG00020003590	ENSOARG00020005622	ENSOARG00020024462
ENSOARG00020003701	ENSOARG00020000896	ENSOARG00020015494
ENSOARG00020003763	ENSOARG00020024653	ENSOARG00020017686
ENSOARG00020003765	ENSOARG00020001497	ENSOARG00020007482
ENSOARG00020003768	XLOC_482186	ENSOARG00020003625
ENSOARG00020003813	ENSOARG00020016711	ENSOARG00020019933
ENSOARG00020003825	XLOC_073240	ENSOARG00020002829
ENSOARG00020003851	ENSOARG00020017535	ENSOARG00020019709
ENSOARG00020003856	ENSOARG00020013701	ENSOARG00020023110
ENSOARG00020003920	ENSOARG00020022936	ENSOARG00020012699
ENSOARG00020003929	ENSOARG00020003427	ENSOARG00020022235
ENSOARG00020003955	ENSOARG00020013157	XLOC_372326
ENSOARG00020003973	ENSOARG00020007066	ENSOARG00020003506
ENSOARG00020003980	ENSOARG00020018424	ENSOARG00020023912
ENSOARG00020004009	ENSOARG00020009921	ENSOARG00020014690
ENSOARG00020004122	ENSOARG00020011504	ENSOARG00020025142
ENSOARG00020004142	ENSOARG00020020491	ENSOARG00020012106
ENSOARG00020004177	ENSOARG00020021036	ENSOARG00020023712
ENSOARG00020004253	ENSOARG00020019878	ENSOARG00020021661
ENSOARG00020004295	ENSOARG00020025527	ENSOARG00020011417
ENSOARG00020004303	ENSOARG00020014064	ENSOARG00020008427
ENSOARG00020004343	ENSOARG00020012275	ENSOARG00020009436
ENSOARG00020004403	ENSOARG00020001306	ENSOARG00020015386
ENSOARG00020004412	ENSOARG00020005636	ENSOARG00020013286
ENSOARG00020004474	ENSOARG00020010421	ENSOARG00020011990
ENSOARG00020004475	ENSOARG00020005931	ENSOARG00020008860
ENSOARG00020004597	ENSOARG00020005368	ENSOARG00020025615
ENSOARG00020004840	ENSOARG00020004743	ENSOARG00020012625
ENSOARG00020004898	ENSOARG00020005299	ENSOARG00020005653
ENSOARG00020004940	ENSOARG00020016385	ENSOARG00020014833
ENSOARG00020005041	ENSOARG00020006606	ENSOARG00020018995
ENSOARG00020005137	ENSOARG00020003688	ENSOARG00020014383
ENSOARG00020005161	ENSOARG00020006898	ENSOARG00020024088
ENSOARG00020005168	ENSOARG00020011406	XLOC_688185
ENSOARG00020005172	ENSOARG00020015256	ENSOARG00020010443
ENSOARG00020005278	ENSOARG00020022641	ENSOARG00020017259
ENSOARG00020005286	ENSOARG00020004877	ENSOARG00020012387
ENSOARG00020005291	ENSOARG00020016156	XLOC_683583
ENSOARG00020005296	ENSOARG00020009213	ENSOARG00020001586
ENSOARG00020005315	ENSOARG00020000144	ENSOARG00020009888
ENSOARG00020005338	XLOC_023343	ENSOARG00020012147
ENSOARG00020005465	ENSOARG00020011489	ENSOARG00020009670
ENSOARG00020005481	ENSOARG00020006346	ENSOARG00020022857
ENSOARG00020005491	ENSOARG00020011193	ENSOARG00020011551
ENSOARG00020005495	ENSOARG00020013089	ENSOARG00020013441
ENSOARG00020005525	ENSOARG00020000936	ENSOARG00020014030
ENSOARG00020005532	ENSOARG00020006282	ENSOARG00020014915
ENSOARG00020005590	ENSOARG00020011992	ENSOARG00020001109
ENSOARG00020005637	ENSOARG00020020246	ENSOARG00020003822
ENSOARG00020005750	ENSOARG00020012393	ENSOARG00020019017
ENSOARG00020005753	ENSOARG00020003750	ENSOARG00020019116
ENSOARG00020005823	ENSOARG00020007181	ENSOARG00020016039
ENSOARG00020005842	ENSOARG00020021253	ENSOARG00020000778
ENSOARG00020005856	XLOC_463947	ENSOARG00020000455
ENSOARG00020006051	ENSOARG00020020855	ENSOARG00020000362
ENSOARG00020006157	ENSOARG00020005424	ENSOARG00020021496
ENSOARG00020006161	ENSOARG00020022506	ENSOARG00020000314
ENSOARG00020006431	ENSOARG00020017779	ENSOARG00020012100
ENSOARG00020006725	ENSOARG00020008465	ENSOARG00020002981
ENSOARG00020006736	ENSOARG00020009103	XLOC_639014
ENSOARG00020006771	ENSOARG00020003855	ENSOARG00020015847
ENSOARG00020006772	ENSOARG00020022515	ENSOARG00020021157
ENSOARG00020006826	ENSOARG00020009199	ENSOARG00020023654
ENSOARG00020006832	ENSOARG00020007191	ENSOARG00020017576
ENSOARG00020006842	ENSOARG00020009105	ENSOARG00020003288
ENSOARG00020006846	ENSOARG00020000979	ENSOARG00020000855
ENSOARG00020006906	ENSOARG00020013471	ENSOARG00020016250
ENSOARG00020007110	XLOC_071037	ENSOARG00020006995
ENSOARG00020007133	ENSOARG00020007874	ENSOARG00020023772
ENSOARG00020007230	XLOC_618273	ENSOARG00020009884
ENSOARG00020007231	ENSOARG00020003469	ENSOARG00020007531
ENSOARG00020007260	ENSOARG00020008853	ENSOARG00020017308
ENSOARG00020007261	ENSOARG00020001618	ENSOARG00020016687
ENSOARG00020007271	ENSOARG00020007749	ENSOARG00020013409
ENSOARG00020007539	ENSOARG00020000930	ENSOARG00020013692
ENSOARG00020007637	ENSOARG00020002045	ENSOARG00020017455
ENSOARG00020007651	ENSOARG00020024707	ENSOARG00020004546
ENSOARG00020007653	ENSOARG00020023432	ENSOARG00020023692
ENSOARG00020007658	ENSOARG00020010364	ENSOARG00020005651
ENSOARG00020007714	ENSOARG00020008726	ENSOARG00020001796
ENSOARG00020007738	ENSOARG00020025493	ENSOARG00020017193
ENSOARG00020007767	ENSOARG00020019635	ENSOARG00020026056
ENSOARG00020007800	ENSOARG00020007214	ENSOARG00020012693
ENSOARG00020008002	ENSOARG00020017237	ENSOARG00020004459
ENSOARG00020008019	ENSOARG00020002954	ENSOARG00020013182
ENSOARG00020008031	ENSOARG00020026390	ENSOARG00020018490
ENSOARG00020008086	ENSOARG00020017605	ENSOARG00020013665
ENSOARG00020008182	ENSOARG00020022246	ENSOARG00020014408
ENSOARG00020008200	ENSOARG00020001173	ENSOARG00020020875
ENSOARG00020008229	ENSOARG00020023763	ENSOARG00020016636
ENSOARG00020008230	ENSOARG00020009101	ENSOARG00020015169
ENSOARG00020008326	ENSOARG00020002426	ENSOARG00020024773
ENSOARG00020008332	ENSOARG00020024538	ENSOARG00020005279
ENSOARG00020008488	ENSOARG00020016719	ENSOARG00020020966
ENSOARG00020008496	ENSOARG00020006703	ENSOARG00020026042
ENSOARG00020008529	ENSOARG00020002928	ENSOARG00020020399
ENSOARG00020008597	ENSOARG00020003480	ENSOARG00020006708
ENSOARG00020008682	ENSOARG00020022964	ENSOARG00020018064
ENSOARG00020008696	ENSOARG00020000710	ENSOARG00020017983
ENSOARG00020008753	ENSOARG00020004093	ENSOARG00020002784
ENSOARG00020008756	ENSOARG00020025965	ENSOARG00020023229
ENSOARG00020008885	ENSOARG00020006424	ENSOARG00020008318
ENSOARG00020008949	ENSOARG00020006850	ENSOARG00020025559
ENSOARG00020009046	ENSOARG00020025685	ENSOARG00020024556
ENSOARG00020009115	ENSOARG00020010097	ENSOARG00020022094
ENSOARG00020009176	ENSOARG00020018158	ENSOARG00020013280
ENSOARG00020009186	ENSOARG00020003314	ENSOARG00020014133
ENSOARG00020009225	ENSOARG00020021894	ENSOARG00020004557
ENSOARG00020009467	ENSOARG00020014240	ENSOARG00020017125
ENSOARG00020009524	ENSOARG00020021707	ENSOARG00020021733
ENSOARG00020009565	ENSOARG00020005687	ENSOARG00020025944
ENSOARG00020009827	ENSOARG00020001912	ENSOARG00020026415
ENSOARG00020009874	ENSOARG00020015785	ENSOARG00020005664
ENSOARG00020009882	ENSOARG00020025451	ENSOARG00020025824
ENSOARG00020009904	ENSOARG00020009899	ENSOARG00020025677
ENSOARG00020009909	ENSOARG00020019563	ENSOARG00020012603
ENSOARG00020010016	ENSOARG00020001336	ENSOARG00020022977
ENSOARG00020010070	ENSOARG00020002115	ENSOARG00020000496
ENSOARG00020010088	ENSOARG00020007288	ENSOARG00020005146
ENSOARG00020010125	ENSOARG00020004965	ENSOARG00020013946
ENSOARG00020010134	ENSOARG00020008584	XLOC_625789
ENSOARG00020010142	ENSOARG00020009287	ENSOARG00020020749
ENSOARG00020010211	ENSOARG00020002194	ENSOARG00020003582
ENSOARG00020010299	ENSOARG00020003136	ENSOARG00020022877
ENSOARG00020010338	ENSOARG00020012650	ENSOARG00020016909
ENSOARG00020010603	ENSOARG00020022208	ENSOARG00020007010
ENSOARG00020010614	ENSOARG00020012932	ENSOARG00020008160
ENSOARG00020010638	ENSOARG00020014556	ENSOARG00020005913
ENSOARG00020010823	XLOC_621504	ENSOARG00020005770
ENSOARG00020010928	ENSOARG00020006963	ENSOARG00020001295
ENSOARG00020011099	ENSOARG00020020792	ENSOARG00020013184
ENSOARG00020011264	ENSOARG00020018428	ENSOARG00020025771
ENSOARG00020011372	ENSOARG00020010068	ENSOARG00020004872
ENSOARG00020011407	ENSOARG00020004202	ENSOARG00020016571
ENSOARG00020011431	ENSOARG00020006796	ENSOARG00020017386
ENSOARG00020011486	ENSOARG00020009636	ENSOARG00020000633
ENSOARG00020011528	ENSOARG00020006042	ENSOARG00020011600
ENSOARG00020011537	ENSOARG00020004525	ENSOARG00020009312
ENSOARG00020011547	XLOC_234383	ENSOARG00020014805
ENSOARG00020011581	ENSOARG00020011987	ENSOARG00020001248
ENSOARG00020011619	ENSOARG00020003858	ENSOARG00020005818
ENSOARG00020011634	ENSOARG00020024210	ENSOARG00020011915
ENSOARG00020011636	ENSOARG00020014415	ENSOARG00020005582
ENSOARG00020011703	ENSOARG00020007373	ENSOARG00020009989
ENSOARG00020011720	ENSOARG00020006167	ENSOARG00020006997
ENSOARG00020011769	ENSOARG00020015646	ENSOARG00020009361
ENSOARG00020011827	ENSOARG00020018033	ENSOARG00020004373
ENSOARG00020011874	ENSOARG00020019746	ENSOARG00020024206
ENSOARG00020011889	XLOC_066824	ENSOARG00020017607
ENSOARG00020012089	ENSOARG00020016425	ENSOARG00020003395
ENSOARG00020012131	XLOC_577038	ENSOARG00020017463
ENSOARG00020012153	ENSOARG00020003713	ENSOARG00020018881
ENSOARG00020012238	ENSOARG00020008731	XLOC_583971
ENSOARG00020012369	ENSOARG00020019528	ENSOARG00020014413
ENSOARG00020012395	ENSOARG00020019011	ENSOARG00020025756
ENSOARG00020012405	ENSOARG00020011506	ENSOARG00020006670
ENSOARG00020012425	ENSOARG00020025890	ENSOARG00020025937
ENSOARG00020012430	ENSOARG00020024981	ENSOARG00020006374
ENSOARG00020012438	ENSOARG00020004447	ENSOARG00020023863
ENSOARG00020012461	ENSOARG00020023274	ENSOARG00020004738
ENSOARG00020012512	ENSOARG00020013044	ENSOARG00020022422
ENSOARG00020012569	ENSOARG00020021745	ENSOARG00020003986
ENSOARG00020012684	ENSOARG00020007616	ENSOARG00020017577
ENSOARG00020012728	ENSOARG00020023070	ENSOARG00020012577
ENSOARG00020012738	ENSOARG00020007746	ENSOARG00020001366
ENSOARG00020012762	ENSOARG00020009821	ENSOARG00020022655
ENSOARG00020012778	ENSOARG00020014652	ENSOARG00020015458
ENSOARG00020013070	ENSOARG00020025967	ENSOARG00020023963
ENSOARG00020013161	ENSOARG00020016309	ENSOARG00020005444
ENSOARG00020013170	ENSOARG00020013375	ENSOARG00020022475
ENSOARG00020013196	ENSOARG00020010794	ENSOARG00020003159
ENSOARG00020013213	ENSOARG00020026251	ENSOARG00020011060
ENSOARG00020013214	ENSOARG00020006603	ENSOARG00020012884
ENSOARG00020013245	ENSOARG00020004004	ENSOARG00020017300
ENSOARG00020013246	ENSOARG00020015298	ENSOARG00020005923
ENSOARG00020013406	ENSOARG00020005559	ENSOARG00020022891
ENSOARG00020013714	ENSOARG00020005457	ENSOARG00020003670
ENSOARG00020013780	ENSOARG00020009345	ENSOARG00020011427
ENSOARG00020013786	ENSOARG00020018328	ENSOARG00020009288
ENSOARG00020013803	ENSOARG00020026046	ENSOARG00020023510
ENSOARG00020013833	XLOC_120315	ENSOARG00020025322
ENSOARG00020013888	ENSOARG00020023803	ENSOARG00020016234
ENSOARG00020013936	ENSOARG00020012902	ENSOARG00020006014
ENSOARG00020013991	ENSOARG00020023328	ENSOARG00020026098
ENSOARG00020014065	ENSOARG00020023648	ENSOARG00020013985
ENSOARG00020014105	ENSOARG00020009883	XLOC_707840
ENSOARG00020014159	ENSOARG00020019478	ENSOARG00020013617
ENSOARG00020014228	ENSOARG00020006869	ENSOARG00020014499
ENSOARG00020014256	ENSOARG00020009813	ENSOARG00020008278
ENSOARG00020014270	ENSOARG00020019774	ENSOARG00020007644
ENSOARG00020014276	ENSOARG00020019617	ENSOARG00020024858
ENSOARG00020014366	ENSOARG00020003844	ENSOARG00020014055
ENSOARG00020014457	ENSOARG00020016347	ENSOARG00020008049
ENSOARG00020014520	ENSOARG00020018132	ENSOARG00020007207
ENSOARG00020014685	ENSOARG00020001817	ENSOARG00020014488
ENSOARG00020014709	ENSOARG00020023501	XLOC_556301
ENSOARG00020014717	ENSOARG00020000543	ENSOARG00020013703
ENSOARG00020014835	ENSOARG00020022743	ENSOARG00020015422
ENSOARG00020014882	ENSOARG00020019959	ENSOARG00020004441
ENSOARG00020014967	XLOC_263035	ENSOARG00020014807
ENSOARG00020014994	ENSOARG00020008313	ENSOARG00020019107
ENSOARG00020015009	ENSOARG00020016690	ENSOARG00020010269
ENSOARG00020015048	ENSOARG00020015289	ENSOARG00020023900
ENSOARG00020015102	ENSOARG00020009696	ENSOARG00020006334
ENSOARG00020015226	ENSOARG00020012889	ENSOARG00020025675
ENSOARG00020015357	ENSOARG00020008289	ENSOARG00020021001
ENSOARG00020015358	ENSOARG00020004713	ENSOARG00020011295
ENSOARG00020015383	ENSOARG00020024642	ENSOARG00020016816
ENSOARG00020015391	ENSOARG00020005765	ENSOARG00020013687
ENSOARG00020015518	ENSOARG00020010437	ENSOARG00020022856
ENSOARG00020015605	ENSOARG00020006781	ENSOARG00020003455
ENSOARG00020015628	ENSOARG00020022279	ENSOARG00020022590
ENSOARG00020015641	ENSOARG00020012367	ENSOARG00020022276
ENSOARG00020015693	ENSOARG00020015027	ENSOARG00020025579
ENSOARG00020015712	ENSOARG00020003379	ENSOARG00020009383
ENSOARG00020015743	ENSOARG00020006582	ENSOARG00020010447
ENSOARG00020016006	ENSOARG00020002318	XLOC_121560
ENSOARG00020016019	ENSOARG00020000929	ENSOARG00020004458
ENSOARG00020016026	ENSOARG00020009387	ENSOARG00020003426
ENSOARG00020016101	XLOC_107075	ENSOARG00020016343
ENSOARG00020016133	XLOC_415106	ENSOARG00020025246
ENSOARG00020016155	ENSOARG00020024680	ENSOARG00020023082
ENSOARG00020016237	ENSOARG00020007844	ENSOARG00020012912
ENSOARG00020016390	ENSOARG00020002901	ENSOARG00020021331
ENSOARG00020016471	XLOC_456469	ENSOARG00020023453
ENSOARG00020016522	ENSOARG00020004868	ENSOARG00020022044
ENSOARG00020016634	ENSOARG00020023808	ENSOARG00020007239
ENSOARG00020016734	ENSOARG00020011993	ENSOARG00020006027
ENSOARG00020016811	ENSOARG00020021028	ENSOARG00020020942
ENSOARG00020016853	ENSOARG00020007875	ENSOARG00020000523
ENSOARG00020016861	ENSOARG00020021247	ENSOARG00020024505
ENSOARG00020016929	ENSOARG00020006554	ENSOARG00020013076
ENSOARG00020016977	ENSOARG00020003732	ENSOARG00020017613
ENSOARG00020017020	ENSOARG00020001216	ENSOARG00020024908
ENSOARG00020017102	ENSOARG00020008544	XLOC_325587
ENSOARG00020017122	ENSOARG00020017914	ENSOARG00020016922
ENSOARG00020017176	ENSOARG00020012390	ENSOARG00020025234
ENSOARG00020017260	ENSOARG00020006838	ENSOARG00020015143
ENSOARG00020017505	ENSOARG00020008193	ENSOARG00020009793
ENSOARG00020017526	ENSOARG00020016124	ENSOARG00020003152
ENSOARG00020017551	ENSOARG00020008709	ENSOARG00020016841
ENSOARG00020017565	ENSOARG00020004841	ENSOARG00020003385
ENSOARG00020017743	XLOC_509832	ENSOARG00020005073
ENSOARG00020017755	XLOC_286670	ENSOARG00020007142
ENSOARG00020017807	ENSOARG00020022068	ENSOARG00020017691
ENSOARG00020017927	ENSOARG00020021370	ENSOARG00020018165
ENSOARG00020017962	ENSOARG00020011187	ENSOARG00020001082
ENSOARG00020017996	ENSOARG00020012638	ENSOARG00020002854
ENSOARG00020018031	ENSOARG00020013083	ENSOARG00020008214
ENSOARG00020018038	ENSOARG00020026176	ENSOARG00020014618
ENSOARG00020018058	ENSOARG00020001972	ENSOARG00020014721
ENSOARG00020018109	ENSOARG00020026118	ENSOARG00020016143
ENSOARG00020018112	ENSOARG00020022121	ENSOARG00020020681
ENSOARG00020018123	ENSOARG00020000430	ENSOARG00020021451
ENSOARG00020018212	ENSOARG00020000472
ENSOARG00020018264	ENSOARG00020001275
ENSOARG00020018287	ENSOARG00020001563
ENSOARG00020018340	ENSOARG00020001591
ENSOARG00020018423	ENSOARG00020001851
ENSOARG00020018437	ENSOARG00020002077
ENSOARG00020018460	ENSOARG00020002095
ENSOARG00020018478	ENSOARG00020002348
ENSOARG00020018483	ENSOARG00020002584
ENSOARG00020018534	ENSOARG00020002778
ENSOARG00020018582	ENSOARG00020002794
ENSOARG00020018675	ENSOARG00020002872
ENSOARG00020018738	ENSOARG00020003033
ENSOARG00020018773	ENSOARG00020003555
ENSOARG00020018814	ENSOARG00020003908
ENSOARG00020018823	ENSOARG00020004517
ENSOARG00020018836	ENSOARG00020004645
ENSOARG00020019005	ENSOARG00020005195
ENSOARG00020019035	ENSOARG00020005221
ENSOARG00020019071	ENSOARG00020005305
ENSOARG00020019095	ENSOARG00020005337
ENSOARG00020019105	ENSOARG00020005544
ENSOARG00020019112	ENSOARG00020005627
ENSOARG00020019148	ENSOARG00020006061
ENSOARG00020019174	ENSOARG00020006444
ENSOARG00020019203	ENSOARG00020006720
ENSOARG00020019272	ENSOARG00020007088
ENSOARG00020019339	ENSOARG00020007570
ENSOARG00020019345	ENSOARG00020007609
ENSOARG00020019354	ENSOARG00020007836
ENSOARG00020019415	ENSOARG00020008245
ENSOARG00020019460	ENSOARG00020008484
ENSOARG00020019599	ENSOARG00020008650
ENSOARG00020019615	ENSOARG00020008659
ENSOARG00020019659	ENSOARG00020008897
ENSOARG00020019914	ENSOARG00020008965
ENSOARG00020019927	ENSOARG00020009194
ENSOARG00020019935	ENSOARG00020009403
ENSOARG00020019951	ENSOARG00020010039
ENSOARG00020019983	ENSOARG00020010044
ENSOARG00020019991	ENSOARG00020010083
ENSOARG00020020056	ENSOARG00020010541
ENSOARG00020020094	ENSOARG00020010994
ENSOARG00020020117	ENSOARG00020010998
ENSOARG00020020161	ENSOARG00020011053
ENSOARG00020020191	ENSOARG00020011524
ENSOARG00020020350	ENSOARG00020011704
ENSOARG00020020437	ENSOARG00020011843
ENSOARG00020020472	ENSOARG00020012056
ENSOARG00020020524	ENSOARG00020012164
ENSOARG00020020542	ENSOARG00020012297
ENSOARG00020020545	ENSOARG00020012469
ENSOARG00020020578	ENSOARG00020012683
ENSOARG00020020655	ENSOARG00020012689
ENSOARG00020020727	ENSOARG00020013380
ENSOARG00020020760	ENSOARG00020013389
ENSOARG00020020761	ENSOARG00020013643
ENSOARG00020020818	ENSOARG00020013745
ENSOARG00020020927	ENSOARG00020013827
ENSOARG00020020929	ENSOARG00020014059
ENSOARG00020021139	ENSOARG00020014189
ENSOARG00020021223	ENSOARG00020014550
ENSOARG00020021229	ENSOARG00020014656
ENSOARG00020021256	ENSOARG00020015217
ENSOARG00020021545	ENSOARG00020015809
ENSOARG00020021552	ENSOARG00020015865
ENSOARG00020021667	ENSOARG00020016399
ENSOARG00020021809	ENSOARG00020016896
ENSOARG00020021962	ENSOARG00020017008
ENSOARG00020022009	ENSOARG00020017112
ENSOARG00020022055	ENSOARG00020017408
ENSOARG00020022067	ENSOARG00020017818
ENSOARG00020022080	ENSOARG00020018054
ENSOARG00020022087	ENSOARG00020018324
ENSOARG00020022096	ENSOARG00020018511
ENSOARG00020022097	ENSOARG00020018631
ENSOARG00020022129	ENSOARG00020018971
ENSOARG00020022168	ENSOARG00020019038
ENSOARG00020022321	ENSOARG00020019219
ENSOARG00020022355	ENSOARG00020019567
ENSOARG00020022505	ENSOARG00020019600
ENSOARG00020022626	ENSOARG00020019775
ENSOARG00020022755	ENSOARG00020019956
ENSOARG00020022767	ENSOARG00020019997
ENSOARG00020022786	ENSOARG00020020159
ENSOARG00020022800	ENSOARG00020020189
ENSOARG00020022995	ENSOARG00020020594
ENSOARG00020023042	ENSOARG00020020747
ENSOARG00020023050	ENSOARG00020020813
ENSOARG00020023051	ENSOARG00020020895
ENSOARG00020023068	ENSOARG00020020959
ENSOARG00020023148	ENSOARG00020021090
ENSOARG00020023150	ENSOARG00020021207
ENSOARG00020023221	ENSOARG00020021403
ENSOARG00020023296	ENSOARG00020022303
ENSOARG00020023352	ENSOARG00020022403
ENSOARG00020023388	ENSOARG00020022583
ENSOARG00020023431	ENSOARG00020022850
ENSOARG00020023441	ENSOARG00020022900
ENSOARG00020023487	ENSOARG00020022934
ENSOARG00020023540	ENSOARG00020023131
ENSOARG00020023650	ENSOARG00020023244
ENSOARG00020023795	ENSOARG00020023259
ENSOARG00020023840	ENSOARG00020023792
ENSOARG00020023876	ENSOARG00020024040
ENSOARG00020023927	ENSOARG00020024076
ENSOARG00020023940	ENSOARG00020024655
ENSOARG00020023976	ENSOARG00020024930
ENSOARG00020024139	ENSOARG00020025091
ENSOARG00020024170	ENSOARG00020025580
ENSOARG00020024254	ENSOARG00020025853
ENSOARG00020024261	ENSOARG00020025903
ENSOARG00020024262	ENSOARG00020026097
ENSOARG00020024264	ENSOARG00020026392
ENSOARG00020024305	ENSOARG00020026453
ENSOARG00020024374	XLOC_681753
ENSOARG00020024421
ENSOARG00020024433
ENSOARG00020024466
ENSOARG00020024467
ENSOARG00020024474
ENSOARG00020024711
ENSOARG00020024733
ENSOARG00020024738
ENSOARG00020024742
ENSOARG00020024774
ENSOARG00020024805
ENSOARG00020024824
ENSOARG00020024828
ENSOARG00020025016
ENSOARG00020025132
ENSOARG00020025192
ENSOARG00020025198
ENSOARG00020025204
ENSOARG00020025335
ENSOARG00020025346
ENSOARG00020025392
ENSOARG00020025475
ENSOARG00020025499
ENSOARG00020025582
ENSOARG00020025613
ENSOARG00020025622
ENSOARG00020025629
ENSOARG00020025650
ENSOARG00020025705
ENSOARG00020025726
ENSOARG00020025787
ENSOARG00020025839
ENSOARG00020025842
ENSOARG00020025942
ENSOARG00020026059
ENSOARG00020026193
ENSOARG00020026389
ENSOARG00020026424
ENSOARG00020026454
ENSOARG00020026469
XLOC_038771
XLOC_155775
XLOC_163736
XLOC_226389
XLOC_280158
XLOC_304753
XLOC_337030
XLOC_399412
XLOC_408720
XLOC_526395
XLOC_539348
XLOC_574409
XLOC_656574
ENSOARG00020009294

## Sheet: Table S6
Table S6. Top 20 GO terms in each profile (duplicates removed)
GO terms	profile0 p-value		GO terms	profile3 p-value		GO terms	profile4 p-value
DNA packaging complex	7.2606e-28		DNA packaging complex	1.99E-27		oxidation-reduction process	9.50E-08
nucleosome	8.9787e-27		nucleosome	2.77E-25		transition between fast and slow fiber	2.56E-07
protein-DNA complex	4.4473e-26		chromosomal part	8.01E-23		purine ribonucleoside monophosphate metabolic process	4.74E-07
protein heterodimerization activity	2.7112e-17		protein-DNA complex	2.69E-22		purine nucleoside monophosphate metabolic process	5.11E-07
chromatin	3.3991e-14		chromosome	1.85E-20		small molecule metabolic process	8.56E-07
chromosomal part	1.5905e-13		mitotic cell cycle process	6.76E-16		ribonucleoside monophosphate metabolic process	8.75E-07
chromosome	3.6363e-13		mitotic cell cycle	6.87E-16		nucleoside metabolic process	1.21E-06
protein dimerization activity	1.1851e-12		cell cycle process	3.64E-14		regulation of skeletal muscle adaptation	1.61E-06
intracellular non-membrane-bounded organelle	3.6536e-09		cell cycle	4.21E-14		glycosyl compound metabolic process	1.78E-06
non-membrane-bounded organelle	4.0187e-09		chromatin	7.64E-14		nucleoside monophosphate metabolic process	2.37E-06
microtubule	4.1341e-08		cell division	8.28E-14		purine nucleoside metabolic process	2.39E-06
protein binding	5.595e-08		protein heterodimerization activity	2.22E-13		regulation of the force of heart contraction	2.57E-06
DNA-dependent DNA replication	3.2769e-07		microtubule cytoskeleton organization	1.83E-12		ATP metabolic process	2.76E-06
DNA replication initiation	4.6723e-07		protein binding	4.72E-12		purine nucleotide metabolic process	3.03E-06
cell cycle	7.5068e-07		intracellular non-membrane-bounded organelle	4.84E-12		purine ribonucleoside triphosphate metabolic process	3.30E-06
DNA binding	1.0336e-06		non-membrane-bounded organelle	5.46E-12		oxidoreductase activity	3.80E-06
collagen fibril organization	1.3357e-06		microtubule-based process	5.95E-12		cofactor binding	3.80E-06
protein-DNA complex assembly	1.4111e-06		chromosome segregation	6.24E-12		ribonucleoside triphosphate metabolic process	3.86E-06
anatomical structure morphogenesis	1.7905e-06		chromosomal region	2.16E-11		purine-containing compound metabolic process	3.88E-06
protein-DNA complex subunit organization	1.8241e-06		chromosome, centromeric region	7.88E-11		purine nucleoside triphosphate metabolic process	3.96E-06

## Sheet: Table S7
Table S7. Top 20 pathways in profile 4
pathway_id	pathway_name	Genes	S.gene.number	TS.gene.number	B.gene.number	TB.gene.number	pvalue
oas05010	Alzheimer's disease	ENSOARG00020024462|ENSOARG00020004435|ENSOARG00020022590|ENSOARG00020011777|ENSOARG00020003625|ENSOARG00020023908|ENSOARG00020023434|ENSOARG00020015840|ENSOARG00020014383|ENSOARG00020000574|ENSOARG00020009670|ENSOARG00020017386|ENSOARG00020005655|ENSOARG00020017485|ENSOARG00020019709|ENSOARG00020016922|ENSOARG00020014408	17		192		5.2979e-10
oas05012	Parkinson's disease	ENSOARG00020024462|ENSOARG00020004435|ENSOARG00020000032|ENSOARG00020022590|ENSOARG00020011777|ENSOARG00020003625|ENSOARG00020023434|ENSOARG00020015840|ENSOARG00020026220|ENSOARG00020014383|ENSOARG00020023908|ENSOARG00020009670|ENSOARG00020017386|ENSOARG00020017485|ENSOARG00020019709|ENSOARG00020016922	16		166		5.5093e-10
oas00190	Oxidative phosphorylation	ENSOARG00020024462|ENSOARG00020012147|ENSOARG00020004435|ENSOARG00020000032|ENSOARG00020022590|ENSOARG00020011777|ENSOARG00020003625|ENSOARG00020023434|ENSOARG00020014383|ENSOARG00020023908|ENSOARG00020009670|ENSOARG00020017386|ENSOARG00020017485|ENSOARG00020019709|ENSOARG00020015840	15		159		2.52167e-09
oas01100	Metabolic pathways	ENSOARG00020024462|ENSOARG00020023712|ENSOARG00020014721|ENSOARG00020002784|ENSOARG00020013182|ENSOARG00020023434|ENSOARG00020009436|ENSOARG00020006636|ENSOARG00020017396|ENSOARG00020018512|ENSOARG00020010424|ENSOARG00020019709|ENSOARG00020015840|ENSOARG00020014833|ENSOARG00020022590|ENSOARG00020012147|ENSOARG00020004435|ENSOARG00020013874|ENSOARG00020019519|ENSOARG00020017777|ENSOARG00020001586|…	42		1256		2.81127e-09
oas05016	Huntington's disease	ENSOARG00020024462|ENSOARG00020004435|ENSOARG00020022590|ENSOARG00020011777|ENSOARG00020003625|ENSOARG00020023434|ENSOARG00020015840|ENSOARG00020026220|ENSOARG00020014383|ENSOARG00020023908|ENSOARG00020009670|ENSOARG00020017386|ENSOARG00020017485|ENSOARG00020019709|ENSOARG00020016922	15		208		7.1582e-08
oas04260	Cardiac muscle contraction	ENSOARG00020024462|ENSOARG00020003625|ENSOARG00020023908|ENSOARG00020011777|ENSOARG00020023434|ENSOARG00020024858|ENSOARG00020013286|ENSOARG00020013441|ENSOARG00020017485|ENSOARG00020025771	10		84		1.65848e-07
oas01200	Carbon metabolism	ENSOARG00020023712|ENSOARG00020013874|ENSOARG00020013006|ENSOARG00020009436|ENSOARG00020001586|ENSOARG00020023229|ENSOARG00020005655|ENSOARG00020022655|ENSOARG00020008044	9		109		1.11909e-05
oas04932	Non-alcoholic fatty liver disease (NAFLD)	ENSOARG00020024462|ENSOARG00020009670|ENSOARG00020023908|ENSOARG00020011777|ENSOARG00020023434|ENSOARG00020015840|ENSOARG00020014383|ENSOARG00020003625|ENSOARG00020017485|ENSOARG00020019709|ENSOARG00020016922	11		177		1.52423e-05
oas00270	Cysteine and methionine metabolism	ENSOARG00020010424|ENSOARG00020013006|ENSOARG00020023712|ENSOARG00020026056|ENSOARG00020006636	5		40		0.000181495
oas01230	Biosynthesis of amino acids	ENSOARG00020013874|ENSOARG00020013006|ENSOARG00020019519|ENSOARG00020023229|ENSOARG00020005655|ENSOARG00020008044	6		75		0.0003915
oas00020	Citrate cycle (TCA cycle)	ENSOARG00020023712|ENSOARG00020009436|ENSOARG00020013874|ENSOARG00020008044	4		33		0.000914783
oas01210	2-Oxocarboxylic acid metabolism	ENSOARG00020013006|ENSOARG00020013874|ENSOARG00020008044	3		17		0.00158647
oas00280	Valine, leucine and isoleucine degradation	ENSOARG00020014833|ENSOARG00020001586|ENSOARG00020022655|ENSOARG00020006708	4		47		0.00304324
oas01212	Fatty acid metabolism	ENSOARG00020001586|ENSOARG00020022655|ENSOARG00020005653|ENSOARG00020018512	4		48		0.00326676
oas00650	Butanoate metabolism	ENSOARG00020001586|ENSOARG00020022655|ENSOARG00020006708	3		28		0.00568659
oas00640	Propanoate metabolism	ENSOARG00020001586|ENSOARG00020026056|ENSOARG00020009436	3		28		0.00568659
oas00010	Glycolysis / Gluconeogenesis	ENSOARG00020005655|ENSOARG00020017777|ENSOARG00020023229|ENSOARG00020026056	4		63		0.00806427
oas04261	Adrenergic signaling in cardiomyocytes	ENSOARG00020023014|ENSOARG00020024858|ENSOARG00020023772|ENSOARG00020013286|ENSOARG00020013441|ENSOARG00020025771	6		151		0.0108892
oas03320	PPAR signaling pathway	ENSOARG00020001586|ENSOARG00020017607|ENSOARG00020000574|ENSOARG00020005653	4		70		0.0113592
oas00620	Pyruvate metabolism	ENSOARG00020023712|ENSOARG00020018914|ENSOARG00020026056	3		41		0.0149816
